# Supplementary material for: Why do dogs look back at the human in an impossible task? Looking back behaviour may be over-interpreted
Source: Anim Cogn. 2020 Feb 23;23(3):427–41. doi: 10.1007/s10071-020-01345-8 (PMC7181563; doi:10.1007/s10071-020-01345-8)
Supplement: Supplementary file 3 — Supplementary file3 (XLSX 30 kb) [file 10071_2020_1345_MOESM3_ESM.xlsx]

## Sheet: Article
SUPPLEMENTARY MATERIALS
Why do dogs look back at the human in an impossible task? Looking back behaviour may be over-interpreted.
Martina Lazzaroni1, Sarah Marshall-Pescini1, Helena Manzenreiter2, Sarah Gosch2, Lucy Přibilová2, Larissa Darc1, Jim McGetrick1, Friederike Range 1
1Domestication Lab, Konrad Lorenz Institute of Ethology, University of Veterinary Medicine, Vienna, Austria
2Comparative Cognition, Messerli Research Institute, University of Veterinary Medicine, Vienna, Austria
Corresponding authors
E-mail: martina.lazzaroni@vetmeduni.at.ac
E-mail: friederike.range@vetmeduni.at.ac
Animal Cognition

## Sheet: All_data
subject	group	test	condition	food_gone	first_imp_start	dur_imp_B	dur_imp_A	dur_IMP	lat_look_back	dur_look_tot	dur_wagging_tot	test_end	out_of_sight_duration	tot_dur_test	tot_look_around
bambi	pd	3	a	81.2	130.2	3	55	58	NA	NA	NA	535.8	322.4	213.4	15
bambi	pd	2	o	403.2	239	12.4	19	31.4	72	0.6	0	723.7	228.7	495	90.4
bambi	pd	4	d	122.4	136.2	0	35	35	18.2	39	27	506.2	79.8	426.4	130.8
bambi	pd	1	s	403.2	406.6	11.6	18.8	30.4	72	0.6	0	723.7	228.6	495.1	24
bold	pd	4	a	57	70.6	6.2	4	10.2	NA	NA	NA	435.8	324.4	111.4	3.8
bold	pd	3	o	88.6	149.2	5.8	3.2	9	NA	4	0	573.2	426	147.2	7.6
bold	pd	2	d	68	68.4	1	56.8	57.8	36	14.2	5.6	482.8	227.6	255.2	51
bold	pd	1	s	63	91.6	6	47.8	53.8	43.4	34.4	13.8	717.4	73	644.4	280.4
chili	pd	1	a	287.6	314.8	14.8	12	26.8	NA	NA	NA	349.4	0	349.4	52.8
chili	pd	4	o	218.8	228.6	2.8	8.4	11.2	55.4	8.4	0	862.2	62.8	799.4	409.8
chili	pd	2	d	228	230.2	21	16.2	37.2	9.2	21.6	0	603.2	4	599.2	273.2
chili	pd	3	s	177.8	199.8	4.2	23.6	27.8	58.4	57	0	616.2	0	616.2	338.2
cooper	pd	2	a	53.8	55.2	0.6	8	8.6	NA	NA	NA	371.4	0	371.4	25
cooper	pd	3	o	39.2	41.2	1	3	4	10	1	0	380	0	380	537.8
cooper	pd	1	d	206.2	240.4	17.8	25.6	43.4	64.6	16.8	0	602.4	0	602.4	106.6
cooper	pd	4	s	33.4	35.6	2.8	13.2	16	15.2	10.6	4.4	392.8	0	392.8	33.8
fili	pd	2	a	98.2	111.6	6.4	30.3	36.7	NA	NA	NA	686	7.4	678.6	33.8
fili	pd	3	o	90	94.8	7.2	9.8	17	NA	0	0	443.4	32.8	410.6	67.2
fili	pd	1	d	104.8	110.8	10	121.4	131.4	53.4	7.8	0	829.4	0	829.4	75.8
fili	pd	4	s	126	128.4	11.4	25.1	36.5	20.8	13.8	0.8	509.8	0	509.8	292.6
filou	pd	1	a	123.8	126.8	15	5.2	20.2	NA	NA	NA	470	4.4	465.6	241.8
filou	pd	2	o	52.6	68.2	0.8	14.8	15.6	8	1	0	694.8	3.2	691.6	366.2
filou	pd	4	d	81.8	105.8	8.6	17.2	25.8	50	22	46.6	448.6	5	443.6	295
filou	pd	3	s	24.4	37.6	0.4	12.4	12.8	38.8	195.8	182.2	477.4	0	477.4	330.8
ginger	pd	3	a	14.6	60.8	6.8	76.4	83.2	NA	NA	NA	672.2	328.8	343.4	9.4
ginger	pd	2	o	120	128.4	29.6	80.6	110.2	NA	0	0	641.2	340.2	301	17.4
ginger	pd	1	d	71	102.2	0.6	78.4	79	72	0.4	0	315	69.8	245.2	1
ginger	pd	4	s	46.4	58.8	3.6	329.8	333.4	153.4	23.4	21.2	645.6	28.8	616.8	40.2
holly	pd	4	a	32	43.4	0	164.6	164.6	NA	NA	NA	829.6	401	428.6	77
holly	pd	2	o	50.6	77.6	10.2	419.2	429.4	13.2	2	2	872.8	275	597.8	32.2
holly	pd	1	d	108.4	122.8	4	37.2	41.2	36.4	28.8	26.6	490	212	278	49.4
holly	pd	3	s	50.4	59.6	0.4	23.2	23.6	31.2	57.8	75	447.2	142.2	305	122.4
illy	pd	3	a	93.4	100.8	7.2	15.6	22.8	NA	NA	NA	508	35.6	472.4	223
illy	pd	4	o	62.2	62.6	1.6	13	14.6	46	0.4	0	446.2	1.6	444.6	302.2
illy	pd	1	d	169	170	37.4	206.4	243.8	332.2	0.4	0	935.4	72.2	863.2	249.4
illy	pd	2	s	105.4	109	14	29	43	105.4	11.2	4.4	512	0	512	303.4
juno	pd	4	a	190.6	NA	73.2	0	73.2	NA	NA	NA	480.4	237.6	242.8	9.2
juno	pd	1	o	32.2	33.8	0	71.6	71.6	77.6	1	0	426.2	190.4	235.8	15.8
juno	pd	2	d	93.6	97.4	10.8	15.2	26	NA	1.8	0.6	434.4	224.4	210	39.8
juno	pd	3	s	76	88.4	10.4	102.2	112.6	10	29.2	11.6	603.6	22	581.6	269.8
kafka	pd	2	a	93.2	93.4	16.8	22.8	39.6	NA	NA	NA	481.8	5.8	476	305.8
kafka	pd	4	o	42	62.2	0	16.8	16.8	79	6.8	0	421.4	1.8	419.6	252.4
kafka	pd	3	d	58.8	65.2	1.6	24	25.6	32.2	12.4	0.6	562	256	306	138.2
kafka	pd	1	s	106.8	113.8	19	114	133	10	63.4	9.2	730.6	0	730.6	433.4
kimani	pd	3	a	134.2	140	2.6	74.6	77.2	NA	NA	NA	584	17.6	566.4	55.8
kimani	pd	4	o	99.6	NA	3.2	0	3.2	NA	3.2	0	679.8	32.8	647	534.8
kimani	pd	2	d	376.8	391	23.4	35.8	59.2	6.6	93.8	13	756.2	12.8	743.4	342.6
kimani	pd	1	s	NA	NA	2.2	NA	2.2	NA	6.6	5.2	364.2	5.2	359	320
leila	pd	2	a	57.6	57.6	3.6	11.6	15.2	NA	NA	NA	579.4	7.6	571.8	297.6
leila	pd	3	o	29.6	37	2.2	43.2	45.4	NA	0	0	446.4	0	446.4	313.2
leila	pd	4	d	21	23.6	0	18.6	18.6	30	0.2	0	363.8	137.8	226	134.8
leila	pd	1	s	93.4	98.2	11.4	3.6	15	7.6	27	52.8	473.2	2.4	470.8	311.6
lexy	pd	2	a	31.6	32.4	0	388.2	388.2	NA	NA	NA	976.6	81.2	895.4	312.8
lexy	pd	3	o	40.8	41.8	8.8	145.8	154.6	13.4	11	3.8	568	33	535	273
lexy	pd	1	d	67.4	68.4	6.2	203.6	209.8	18.6	7.6	26.8	586.2	21.4	564.8	211.2
lexy	pd	4	s	39	45.8	1.2	11.2	12.4	35.8	100.4	195	382.2	7	375.2	252.4
marie	pd	2	a	NA	NA	5.4	NA	5.4	NA	NA	NA	336.6	238.6	98	28.2
marie	pd	4	o	NA	NA	0	NA	0	NA	0	0	316	301.2	14.8	0
marie	pd	3	d	305.4	309	30.8	10.2	41	23.2	4.8	0	690.6	0	690.6	330
marie	pd	1	s	NA	NA	NA	NA	NA	NA	NA	NA	NA	NA	NA	NA
netti	pd	1	a	162.6	162.6	13.6	77.8	91.4	NA	NA	NA	597.2	0	597.2	23
netti	pd	2	o	105.8	108.4	10.8	21.4	32.2	24.8	1	0	500.2	59.8	440.4	32.8
netti	pd	3	d	158.4	162	9.4	17.8	27.2	6	5.6	0	496.8	0	496.8	39.8
netti	pd	4	s	54	56.8	0.6	8.4	9	2.6	30.2	2.8	381.4	4.8	376.6	65.6
oskar	pd	2	a	59.2	67.6	5.4	31	36.4	NA	NA	NA	593.4	39.6	553.8	299.2
oskar	pd	1	o	64.8	69	1	23.2	24.2	42.2	1.8	0	555.6	112.4	443.2	223
oskar	pd	3	d	41	41.8	7	464.2	471.2	60.2	2.6	0	1213.6	19.4	1194.2	407.2
oskar	pd	4	s	12.2	18.4	0	33.8	33.8	13	5.2	8.4	446	11.2	434.8	173.8
penny	pd	1	a	NA	NA	6.2	NA	6.2	NA	NA	NA	325.2	88.4	236.8	205.6
penny	pd	4	o	76.4	91.4	2.8	55	57.8	37.6	0.4	0	502.6	229.2	273.4	52.8
penny	pd	3	d	105.4	123.2	11.6	39	50.6	34.2	17.8	0.6	886.8	365.6	521.2	260.2
penny	pd	2	s	111.4	145.2	16	26.8	42.8	57.2	38.6	3.6	600.2	122	478.2	231.8
stevie	pd	3	a	61	69.4	2.4	803.8	806.2	NA	NA	NA	1433.6	44.2	1389.4	337.6
stevie	pd	4	o	165	194	17.6	5.8	23.4	10	4.6	0	567.2	225.2	342	145.6
stevie	pd	1	d	222.8	231.6	107.8	160.4	268.2	NA	9.6	2.4	404.2	0	404.2	13.2
stevie	pd	2	s	123.8	133.2	8.4	45.6	54	5.4	104.6	104	612.4	6	606.4	342.4
trix	pd	3	a	23	25.6	2.2	37.6	39.8	NA	NA	NA	430.4	301.8	128.6	18.4
trix	pd	1	o	101.2	108.6	5.8	62.6	68.4	67.8	0.2	0	1246.4	362.8	883.6	399.6
trix	pd	2	d	54	67.8	5.8	0.4	6.2	12.2	3.6	6.8	364.4	275.4	89	18.2
trix	pd	4	s	37.6	39	0	16.8	16.8	9.4	81.8	127.8	489	6.6	482.4	9.6
brutus	fr	1	a	NA	NA	0	NA	0	NA	NA	NA	374	0	374	235.2
brutus	fr	2	s	139.8	141.4	24.6	9.8	34.4	6.6	8.6	3.8	476	3.4	472.6	320.4
buddy	fr	2	a	67.4	78.4	2.2	26.6	28.8	NA	NA	NA	442.8	100.6	342.2	178.2
buddy	fr	1	s	80	90	20	6.2	26.2	66.4	3.2	1.8	396	0	396	205.8
casper	fr	2	a	60.8	68.6	7.8	14	21.8	NA	NA	NA	395.4	64	331.4	142.4
casper	fr	1	s	34.2	56	0	91.2	91.2	15	145.8	184.6	394.2	0	394.2	204.4
chonik	fr	1	a	95.2	115.4	19	24.6	43.6	NA	NA	NA	461.6	0	461.6	275.6
chonik	fr	2	s	NA	NA	0.8	NA	0.8	NA	0	0	320.4	0	320.4	278.4
jackal	fr	1	a	75	88.6	5.6	161.6	167.2	NA	NA	NA	402	0	402	10.8
jackal	fr	2	s	76.8	91.8	3.8	201	204.8	17.2	4.8	2.4	417.4	5.4	412	47.6
kelpie	fr	2	a	26.2	26.2	3.4	4	7.4	NA	NA	NA	249	86.4	162.6	48.6
kelpie	fr	1	s	50	52.6	6	100.4	106.4	25	16.6	3.6	487.2	14.4	472.8	223
leo	fr	1	a	77	39.4	8	15.8	23.8	NA	NA	NA	540.2	57.2	483	259.4
leo	fr	2	s	41.8	45.4	0	33.8	33.8	48.6	0.8	0	410.8	27.2	383.6	246.4
mulan	fr	2	a	74.4	75.2	2	3.2	5.2	NA	NA	NA	370.6	274.4	96.2	1.4
mulan	fr	1	s	NA	NA	0	NA	0	NA	5.6	0	346	27	319	248
nera	fr	1	a	81.2	92.4	8	84.6	92.6	NA	NA	NA	500.6	284.8	215.8	8.4
nera	fr	2	s	27.4	30.6	0	34	34	66.8	19.4	0	474	55.4	418.6	310.2
panda	fr	1	a	130	141.2	15.2	34.4	49.6	NA	NA	NA	531	79	452	239
panda	fr	2	s	NA	NA	6.6	NA	6.6	NA	8.2	1.2	441.4	121.6	319.8	118.2
pax	fr	1	a	NA	NA	3.4	NA	3.4	NA	NA	NA	450.8	251.2	199.6	56.6
pax	fr	2	s	181.4	181.8	18	21.2	39.2	34.4	6.6	0	589.8	112	477.8	247.6
scooby	fr	1	a	67.8	90.4	0	14.6	14.6	NA	NA	NA	509.2	81.4	427.8	241.6
scooby	fr	2	s	120.6	122	0.8	10.8	11.6	3.6	30.8	8.8	544.8	79.2	465.6	263.6
shy	fr	2	a	130.4	38.2	0	34.8	34.8	NA	NA	NA	584.4	26.2	558.2	354.4
shy	fr	1	s	147.8	149.8	22.4	3.8	26.2	143.4	2.6	0.4	457	0	457	277.2
wave	fr	1	a	50.8	56.4	6.8	25.6	32.4	NA	NA	NA	104.8	0	104.8	0.4
wave	fr	2	s	NA	NA	13.8	NA	13.8	NA	7.2	0	445.2	0	445.2	81.4
bianco	fr	1	d	55.4	60.4	6.8	14.2	21	101.4	4.4	0	191.6	5.4	186.2	NA
buster	fr	1	d	NA	NA	4.8	NA	4.8	NA	87	98.6	184.2	10.4	173.8	NA
clown	fr	1	d	86.6	86.8	0	110.4	110.4	0.2	31.2	0	542.2	102.4	439.8	NA
crazyeyes	fr	1	d	92.4	109.6	27	88	115	93	4	0	590.2	77.8	512.4	NA
diana	fr	1	d	NA	NA	0	NA	0	NA	18.2	29.6	114.2	11	103.2	NA
fluffy	fr	1	d	61.2	NA	0	0	0	NA	2.4	4.4	149.8	38.6	111.2	NA
giorgia	fr	1	d	61.2	61.2	2.8	10.6	13.4	22.8	13.2	0	115.2	4.2	111	NA
jack	fr	1	d	107.6	NA	0.4	0	0.4	NA	2	0.8	191.8	13.2	178.6	NA
lina	fr	1	d	NA	NA	0.6	NA	0.6	NA	41.4	92.2	146.2	10.4	135.8	NA
cristopher	fr	1	d	NA	NA	10.6	NA	10.6	NA	7.8	33	439.4	0	439.4	NA
mago	fr	1	d	NA	NA	0	NA	0	NA	10.6	8.4	344.2	0	344.2	NA
nero	fr	1	d	215.4	260.8	2	3	5	37.8	24	0	594.8	56.2	538.6	NA
pablo	fr	1	d	95.8	165.4	1.6	8	9.6	38.8	16.2	0	323.6	55.8	267.8	NA
piero	fr	1	d	NA	NA	1.8	NA	1.8	NA	0.8	1.4	380	103	277	NA
suspicious	fr	1	d	143.4	150.8	2.8	1	3.8	NA	4.8	1.6	470.8	61.8	409	NA
tinkerbell	fr	1	d	159.6	237.6	2.4	57.2	59.6	14.2	21	0	441.8	38	403.8	NA
watson	fr	1	d	95.8	121.6	10.2	4.2	14.4	22.6	14.6	2	446.4	173.2	273.2	NA

## Sheet: Freq_look_back
subject	group	condition	attempts_imp	look_back_freq
chonik	frd	s	1	1
kelpie	frd	s	7	1
shy	frd	s	5	2
casper	frd	s	4	2
panda	frd	s	3	1
mulan	frd	s	0	0
pax	frd	s	8	2
nera	frd	s	5	0
leo	frd	s	7	1
jackal	frd	s	12	2
buddy	frd	s	6	0
scooby	frd	s	3	0
brutus	frd	s	4	1
wave	frd	s	3	2
bianco	frd	d	5	0
buster	frd	d	2	1
clown	frd	d	5	2
crazyeyes	frd	d	13	1
giorgia	frd	d	2	0
jack	frd	d	1	1
lina	frd	d	1	0
cristopher	frd	d	3	1
nero	frd	d	4	1
pablo	frd	d	4	0
piero	frd	d	1	1
suspicious	frd	d	3	0
tinkerbell	frd	d	8	2
watson	frd	d	4	1
bold	pd	s	15	3
chili	pd	s	5	0
illy	pd	s	12	0
penny	pd	s	11	1
lexy	pd	s	4	1
stevie	pd	s	11	2
kimani	pd	s	2	0
kafka	pd	s	7	3
leila	pd	s	10	2
trix	pd	s	7	2
filou	pd	s	6	2
netti	pd	s	4	2
ginger	pd	s	12	3
holly	pd	s	8	1
bambi	pd	s	10	0
oskar	pd	s	7	0
juno	pd	s	9	4
fili	pd	s	6	2
cooper	pd	s	4	0
bold	pd	d	4	1
chili	pd	d	8	0
illy	pd	d	21	1
penny	pd	d	15	0
lexy	pd	d	8	0
stevie	pd	d	10	3
kimani	pd	d	14	1
kafka	pd	d	4	0
leila	pd	d	4	1
marie	pd	d	12	1
trix	pd	d	3	0
filou	pd	d	6	1
netti	pd	d	3	0
ginger	pd	d	3	0
holly	pd	d	6	1
bambi	pd	d	5	0
oskar	pd	d	28	1
juno	pd	d	4	1
fili	pd	d	8	0
cooper	pd	d	7	1
bold	pd	o	3	0
chili	pd	o	4	0
illy	pd	o	6	0
penny	pd	o	8	0
lexy	pd	o	7	0
stevie	pd	o	3	0
kimani	pd	o	1	0
kafka	pd	o	3	0
leila	pd	o	6	0
trix	pd	o	11	0
filou	pd	o	6	1
netti	pd	o	5	0
ginger	pd	o	9	0
holly	pd	o	20	0
bambi	pd	o	10	3
oskar	pd	o	7	0
juno	pd	o	3	0
fili	pd	o	4	0
cooper	pd	o	3	1
